# Supplementary material for: High-Entropy Spinel Oxide Ferrites for Battery Applications
Source: Chem Mater. 2024 Apr 30;36(9):4481–94. doi: 10.1021/acs.chemmater.4c00085 (PMC11099913; doi:10.1021/acs.chemmater.4c00085)
Supplement: Supplementary file 4 — cm4c00085_si_004.cif [file cm4c00085_si_004.cif]

 
######################################################################
data_Fe3O4

# phase info for Fe3O4 follows
_pd_phase_name  Fe3O4
_cell_length_a  8.40372(8)
_cell_length_b  8.40372(8)
_cell_length_c  8.40372(8)
_cell_angle_alpha  90
_cell_angle_beta   90
_cell_angle_gamma  90
_cell_volume  593.491(17)
_exptl_crystal_density_diffrn  5.0984
_symmetry_cell_setting  cubic
_symmetry_space_group_name_H-M  "F d -3 m"
loop_
    _space_group_symop_id
    _space_group_symop_operation_xyz
     1  x,y,z
     2  z,x,y
     3  y,z,x
     4  1/4+x,1/4+y,-z
     5  -z,1/4+x,1/4+y
     6  1/4+y,-z,1/4+x
     7  1/4-z,1/2+x,3/4-y
     8  3/4-y,1/4-z,1/2+x
     9  1/2+y,1/4-z,3/4-x
    10  3/4-x,1/2+y,1/4-z
    11  1/4-z,3/4-x,1/2+y
    12  1/2+x,3/4-y,1/4-z
    13  y,x,z
    14  z,y,x
    15  x,z,y
    16  1/4+y,1/4+x,-z
    17  -z,1/4+y,1/4+x
    18  1/4+x,-z,1/4+y
    19  1/4-z,1/2+y,3/4-x
    20  3/4-x,1/4-z,1/2+y
    21  1/2+x,1/4-z,3/4-y
    22  3/4-y,1/2+x,1/4-z
    23  1/4-z,3/4-y,1/2+x
    24  1/2+y,3/4-x,1/4-z
    25  -x,-y,-z
    26  -z,-x,-y
    27  -y,-z,-x
    28  3/4-x,3/4-y,z
    29  z,3/4-x,3/4-y
    30  3/4-y,z,3/4-x
    31  3/4+z,1/2-x,1/4+y
    32  1/4+y,3/4+z,1/2-x
    33  1/2-y,3/4+z,1/4+x
    34  1/4+x,1/2-y,3/4+z
    35  3/4+z,1/4+x,1/2-y
    36  1/2-x,1/4+y,3/4+z
    37  -y,-x,-z
    38  -z,-y,-x
    39  -x,-z,-y
    40  3/4-y,3/4-x,z
    41  z,3/4-y,3/4-x
    42  3/4-x,z,3/4-y
    43  3/4+z,1/2-y,1/4+x
    44  1/4+x,3/4+z,1/2-y
    45  1/2-x,3/4+z,1/4+y
    46  1/4+y,1/2-x,3/4+z
    47  3/4+z,1/4+y,1/2-x
    48  1/2-y,1/4+x,3/4+z
    49  x,1/2+y,1/2+z
    50  z,1/2+x,1/2+y
    51  y,1/2+z,1/2+x
    52  1/4+x,3/4+y,1/2-z
    53  -z,3/4+x,3/4+y
    54  1/4+y,1/2-z,3/4+x
    55  1/4-z,x,1/4-y
    56  3/4-y,3/4-z,x
    57  1/2+y,3/4-z,1/4-x
    58  3/4-x,y,3/4-z
    59  1/4-z,1/4-x,y
    60  1/2+x,1/4-y,3/4-z
    61  y,1/2+x,1/2+z
    62  z,1/2+y,1/2+x
    63  x,1/2+z,1/2+y
    64  1/4+y,3/4+x,1/2-z
    65  -z,3/4+y,3/4+x
    66  1/4+x,1/2-z,3/4+y
    67  1/4-z,y,1/4-x
    68  3/4-x,3/4-z,y
    69  1/2+x,3/4-z,1/4-y
    70  3/4-y,x,3/4-z
    71  1/4-z,1/4-y,x
    72  1/2+y,1/4-x,3/4-z
    73  -x,1/2-y,1/2-z
    74  -z,1/2-x,1/2-y
    75  -y,1/2-z,1/2-x
    76  3/4-x,1/4-y,1/2+z
    77  z,1/4-x,1/4-y
    78  3/4-y,1/2+z,1/4-x
    79  3/4+z,-x,3/4+y
    80  1/4+y,1/4+z,-x
    81  1/2-y,1/4+z,3/4+x
    82  1/4+x,-y,1/4+z
    83  3/4+z,3/4+x,-y
    84  1/2-x,3/4+y,1/4+z
    85  -y,1/2-x,1/2-z
    86  -z,1/2-y,1/2-x
    87  -x,1/2-z,1/2-y
    88  3/4-y,1/4-x,1/2+z
    89  z,1/4-y,1/4-x
    90  3/4-x,1/2+z,1/4-y
    91  3/4+z,-y,3/4+x
    92  1/4+x,1/4+z,-y
    93  1/2-x,1/4+z,3/4+y
    94  1/4+y,-x,1/4+z
    95  3/4+z,3/4+y,-x
    96  1/2-y,3/4+x,1/4+z
    97  1/2+x,y,1/2+z
    98  1/2+z,x,1/2+y
    99  1/2+y,z,1/2+x
   100  3/4+x,1/4+y,1/2-z
   101  1/2-z,1/4+x,3/4+y
   102  3/4+y,-z,3/4+x
   103  3/4-z,1/2+x,1/4-y
   104  1/4-y,1/4-z,x
   105  y,1/4-z,1/4-x
   106  1/4-x,1/2+y,3/4-z
   107  3/4-z,3/4-x,y
   108  x,3/4-y,3/4-z
   109  1/2+y,x,1/2+z
   110  1/2+z,y,1/2+x
   111  1/2+x,z,1/2+y
   112  3/4+y,1/4+x,1/2-z
   113  1/2-z,1/4+y,3/4+x
   114  3/4+x,-z,3/4+y
   115  3/4-z,1/2+y,1/4-x
   116  1/4-x,1/4-z,y
   117  x,1/4-z,1/4-y
   118  1/4-y,1/2+x,3/4-z
   119  3/4-z,3/4-y,x
   120  y,3/4-x,3/4-z
   121  1/2-x,-y,1/2-z
   122  1/2-z,-x,1/2-y
   123  1/2-y,-z,1/2-x
   124  1/4-x,3/4-y,1/2+z
   125  1/2+z,3/4-x,1/4-y
   126  1/4-y,z,1/4-x
   127  1/4+z,1/2-x,3/4+y
   128  3/4+y,3/4+z,-x
   129  -y,3/4+z,3/4+x
   130  3/4+x,1/2-y,1/4+z
   131  1/4+z,1/4+x,-y
   132  -x,1/4+y,1/4+z
   133  1/2-y,-x,1/2-z
   134  1/2-z,-y,1/2-x
   135  1/2-x,-z,1/2-y
   136  1/4-y,3/4-x,1/2+z
   137  1/2+z,3/4-y,1/4-x
   138  1/4-x,z,1/4-y
   139  1/4+z,1/2-y,3/4+x
   140  3/4+x,3/4+z,-y
   141  -x,3/4+z,3/4+y
   142  3/4+y,1/2-x,1/4+z
   143  1/4+z,1/4+y,-x
   144  -y,1/4+x,1/4+z
   145  1/2+x,1/2+y,z
   146  1/2+z,1/2+x,y
   147  1/2+y,1/2+z,x
   148  3/4+x,3/4+y,-z
   149  1/2-z,3/4+x,1/4+y
   150  3/4+y,1/2-z,1/4+x
   151  3/4-z,x,3/4-y
   152  1/4-y,3/4-z,1/2+x
   153  y,3/4-z,3/4-x
   154  1/4-x,y,1/4-z
   155  3/4-z,1/4-x,1/2+y
   156  x,1/4-y,1/4-z
   157  1/2+y,1/2+x,z
   158  1/2+z,1/2+y,x
   159  1/2+x,1/2+z,y
   160  3/4+y,3/4+x,-z
   161  1/2-z,3/4+y,1/4+x
   162  3/4+x,1/2-z,1/4+y
   163  3/4-z,y,3/4-x
   164  1/4-x,3/4-z,1/2+y
   165  x,3/4-z,3/4-y
   166  1/4-y,x,1/4-z
   167  3/4-z,1/4-y,1/2+x
   168  y,1/4-x,1/4-z
   169  1/2-x,1/2-y,-z
   170  1/2-z,1/2-x,-y
   171  1/2-y,1/2-z,-x
   172  1/4-x,1/4-y,z
   173  1/2+z,1/4-x,3/4-y
   174  1/4-y,1/2+z,3/4-x
   175  1/4+z,-x,1/4+y
   176  3/4+y,1/4+z,1/2-x
   177  -y,1/4+z,1/4+x
   178  3/4+x,-y,3/4+z
   179  1/4+z,3/4+x,1/2-y
   180  -x,3/4+y,3/4+z
   181  1/2-y,1/2-x,-z
   182  1/2-z,1/2-y,-x
   183  1/2-x,1/2-z,-y
   184  1/4-y,1/4-x,z
   185  1/2+z,1/4-y,3/4-x
   186  1/4-x,1/2+z,3/4-y
   187  1/4+z,-y,1/4+x
   188  3/4+x,1/4+z,1/2-y
   189  -x,1/4+z,1/4+y
   190  3/4+y,-x,3/4+z
   191  1/4+z,3/4+y,1/2-x
   192  -y,3/4+x,3/4+z

# ATOMIC COORDINATES AND DISPLACEMENT PARAMETERS
loop_ 
   _atom_site_label
   _atom_site_type_symbol
   _atom_site_fract_x
   _atom_site_fract_y
   _atom_site_fract_z
   _atom_site_occupancy
   _atom_site_adp_type
   _atom_site_U_iso_or_equiv
   _atom_site_symmetry_multiplicity
Fe1    Fe3+ 0.12500     0.12500     0.12500     0.500      Uiso 0.0037(4)  8   
Fe2    Fe3+ 0.50000     0.50000     0.50000     0.750      Uiso 0.0068(3)  16  
O3     O2-  0.25387     0.25387     0.25387     1.000      Uiso 0.0098(8)  32  
Co4    Co2+ 0.12500     0.12500     0.12500     0.100      Uiso 0.0037     8   
Mg5    Mg2+ 0.12500     0.12500     0.12500     0.100      Uiso 0.0037     8   
Ni6    Ni2+ 0.12500     0.12500     0.12500     0.100      Uiso 0.0037     8   
Cu7    Cu2+ 0.12500     0.12500     0.12500     0.100      Uiso 0.0037     8   
Co8    Co2+ 0.50000     0.50000     0.50000     0.050      Uiso 0.0068     16  
Mg9    Mg2+ 0.50000     0.50000     0.50000     0.050      Uiso 0.0068     16  
Ni10   Ni2+ 0.50000     0.50000     0.50000     0.050      Uiso 0.0068     16  
Cu11   Cu2+ 0.50000     0.50000     0.50000     0.050      Uiso 0.0068     16  
Mn12   Mn2+ 0.50000     0.50000     0.50000     0.050      Uiso 0.0068     16  
Mn13   Mn2+ 0.12500     0.12500     0.12500     0.100      Uiso 0.0037     8   

loop_  _atom_type_symbol _atom_type_number_in_cell
  Co   1.6
  Cu   1.6
  Fe   16
  Mg   1.6
  Mn   1.6
  Ni   1.6
  O    32

# Note that Z affects _cell_formula_sum and _weight
_cell_formula_units_Z  32
_chemical_formula_sum  "Co0.05 Cu0.05 Fe0.5 Mg0.05 Mn0.05 Ni0.05 O"
_chemical_formula_weight  56.94
